# Supplementary material for: Chemogenetic Modulation of Preoptic Gabre Neurons Decreases Body Temperature and Heart Rate
Source: Int J Mol Sci. 2024 Dec 5;25(23):13061. doi: 10.3390/ijms252313061 (PMC11641399; doi:10.3390/ijms252313061)
Supplement: Supplementary file 1 [file ijms-25-13061-s001.zip]

Archive with 1 entries (1 files):
- ijms-3261415-supplementary.pdf
